# Supplementary material for: TERT and TET2 Genetic Variants Affect Leukocyte Telomere Length and Clinical Outcome in Coronary Artery Disease Patients—A Possible Link to Clonal Hematopoiesis
Source: Biomedicines. 2022 Aug 19;10(8):2027. doi: 10.3390/biomedicines10082027 (PMC9406025; doi:10.3390/biomedicines10082027)
Supplement: Supplementary file 1 [file biomedicines-10-02027-s001.zip]

Archive with 1 entries (1 files):
- biomedicines-1827075-supplementary-updated.pdf
